# Supplementary material for: A simple, scalable approach to building a cross-platform transcriptome atlas
Source: PLoS Comput Biol. 2020 Sep 28;16(9):e1008219. doi: 10.1371/journal.pcbi.1008219 (PMC7544119; doi:10.1371/journal.pcbi.1008219)
Supplement: S1 Table — Table containing metadata for each of the samples used in construction of the Blood Atlas PCA. Also lists the datasets used to project external samples onto the PCA. (XLS) [file pcbi.1008219.s007.xls]

## Sheet: blood_atlas_samples
Stemformatics ID	Accession ID	Author	Title	Progenitor Type	Cell Type	Sample Source	Samples
1000	E-TABM-633	Watkins	A HaemAtlas: characterizing gene expression in differentiated human blood cells	lymphoid	B Cell	adult	7
1000	E-TABM-633	Watkins	A HaemAtlas: characterizing gene expression in differentiated human blood cells	lymphoid	NK	adult	7
1000	E-TABM-633	Watkins	A HaemAtlas: characterizing gene expression in differentiated human blood cells	lymphoid	T Cell	adult	14
1000	E-TABM-633	Watkins	A HaemAtlas: characterizing gene expression in differentiated human blood cells	myeloid	Granulocyte	adult	7
1000	E-TABM-633	Watkins	A HaemAtlas: characterizing gene expression in differentiated human blood cells	myeloid	Monocyte	adult	7
1000	E-TABM-633	Watkins	A HaemAtlas: characterizing gene expression in differentiated human blood cells	myeloid progenitor	MK	neonatal	4
1000	E-TABM-633	Watkins	A HaemAtlas: characterizing gene expression in differentiated human blood cells	myeloid progenitor	MP	neonatal	4
6003	GSE15791	Karlsson	Homogeneous monocytes and macrophages from human embryonic stem cells following coculture-free differentiation in M-CSF and IL-3.	myeloid	Monocyte	adult	3
6037	GSE24598	Delorme	The human nose harbours a niche of olfactory ecto-mesenchymal stem cells displaying neurogenic and osteogenic properties	myeloid	Granulocyte	adult	3
6037	GSE24598	Delorme	The human nose harbours a niche of olfactory ecto-mesenchymal stem cells displaying neurogenic and osteogenic properties	myeloid	MP	adult	3
6213	GSE50008	Beliakova-Bethell	The effect of cell subset isolation method on gene expression in leukocytes.	lymphoid	B Cell	adult	7
6213	GSE50008	Beliakova-Bethell	The effect of cell subset isolation method on gene expression in leukocytes.	lymphoid	T Cell	adult	20
6213	GSE50008	Beliakova-Bethell	The effect of cell subset isolation method on gene expression in leukocytes.	myeloid	myeloid	adult	6
6237	GSE40885	Reynier	Gene Expression Profiles in Alveolar Macrophages Induced by Lipopolysaccharide in Humans	myeloid	myeloid	adult	14
6238	GSE16836	Ancuta	Transcriptional profiling reveals developmental relationship and distinct biological functions of CD16+ and CD16- monocyte subsets.	myeloid	Monocyte	adult	7
6252	GSE40669	Weidner	Hematopoietic Stem and Progenitor Cells Acquire Distinct DNA-Hypermethylation During in vitro Culture.	hematopoietic multipotent progenitor	MHP	neonatal	9
6272	GSE65561	Wise	Human mesenchymal stem cells alter the gene profile of monocytes from patients with type 2 diabetes and end-stage renal disease	myeloid	myeloid	adult	18
6324	GSE24739	Affer	Gene Expression Differences between Enriched Normal and Chronic Myelogenous Leukemia Quiescent Stem/Progenitor Cells and Correlations with Biological Abnormalities	hematopoietic multipotent progenitor	MHP	adult	8
6326	GSE47927	Cramer-Morales	Personalized synthetic lethality induced by targeting RAD52 in leukemias identified by gene mutation and expression profile	hematopoietic multipotent progenitor	MHP	adult	3
6326	GSE47927	Cramer-Morales	Personalized synthetic lethality induced by targeting RAD52 in leukemias identified by gene mutation and expression profile	hematopoietic multipotent progenitor	MPP	adult	3
6326	GSE47927	Cramer-Morales	Personalized synthetic lethality induced by targeting RAD52 in leukemias identified by gene mutation and expression profile	myeloid progenitor	CMP	adult	3
6326	GSE47927	Cramer-Morales	Personalized synthetic lethality induced by targeting RAD52 in leukemias identified by gene mutation and expression profile	myeloid progenitor	GMP	adult	3
6339	GSE49938	Doulatov	Re-specification of myeloid precursors from human pluripotent cells into engraftable multi-lineage progenitors	hematopoietic multipotent progenitor	MHP	fetal	8
6339	GSE49938	Doulatov	Re-specification of myeloid precursors from human pluripotent cells into engraftable multi-lineage progenitors	hematopoietic multipotent progenitor	MHP	neonatal	6
6358	GSE42519	Rapin	Comparing cancer vs normal gene expression profiles identifies new disease entities and common transcriptional programs in AML patients	hematopoietic multipotent progenitor	MHP	adult	4
6358	GSE42519	Rapin	Comparing cancer vs normal gene expression profiles identifies new disease entities and common transcriptional programs in AML patients	myeloid	MM	adult	3
6358	GSE42519	Rapin	Comparing cancer vs normal gene expression profiles identifies new disease entities and common transcriptional programs in AML patients	myeloid	MP	adult	6
6358	GSE42519	Rapin	Comparing cancer vs normal gene expression profiles identifies new disease entities and common transcriptional programs in AML patients	myeloid	MY	adult	2
6358	GSE42519	Rapin	Comparing cancer vs normal gene expression profiles identifies new disease entities and common transcriptional programs in AML patients	myeloid	myeloid	adult	4
6358	GSE42519	Rapin	Comparing cancer vs normal gene expression profiles identifies new disease entities and common transcriptional programs in AML patients	myeloid progenitor	CMP	adult	3
6358	GSE42519	Rapin	Comparing cancer vs normal gene expression profiles identifies new disease entities and common transcriptional programs in AML patients	myeloid progenitor	myeloid	adult	5
6412	GSE101880	DeJong	Identification of generic and pathogen-specific monocyte transcriptomes reveals a largely conserved response in preterm and term newborn infants	myeloid	Monocyte	neonatal	9
6463	GSE40484	Segura	Human inflammatory dendritic cells induce Th17 cell differentiation	myeloid	TRDC	adult	4
6463	GSE40484	Segura	Human inflammatory dendritic cells induce Th17 cell differentiation	myeloid	TRM	adult	12
6463	GSE40484	Segura	Human inflammatory dendritic cells induce Th17 cell differentiation	myeloid	c-DC	adult	4
6530	GSE101880	DeJong	Identification of generic and pathogen-specific monocyte transcriptomes reveals a largely conserved response in preterm and term newborn infants	myeloid	Monocyte	neonatal	43
6610	E-MTAB-2581	Scott	Epigenetic reprogramming sensitizes CML stem cells to combined EZH2 and Tyrosine Kinase inhibition	hematopoietic multipotent progenitor	MHP	adult	12
6612	GSE99666	Minoda	Human CD141+ Dendritic Cell and CD1c+ Dendritic Cell Undergo Concordant Early Genetic Programming after Activation in Humanized Mice In Vivo	myeloid	TRDC	humanised mouse	19
6638	GSE35457	Haniffa	Human tissues contain CD141hi cross-presenting dendritic cells with functional homology to mouse CD103+ nonlymphoid dendritic cells	myeloid	Monocyte	adult	18
6638	GSE35457	Haniffa	Human tissues contain CD141hi cross-presenting dendritic cells with functional homology to mouse CD103+ nonlymphoid dendritic cells	myeloid	c-DC	adult	11
6638	GSE35457	Haniffa	Human tissues contain CD141hi cross-presenting dendritic cells with functional homology to mouse CD103+ nonlymphoid dendritic cells	myeloid	p-DC	adult	4
6646	E-MTAB-2232	Fairfax	Innate Immune Activity Conditions the Effect of Regulatory Variants upon Monocyte Gene Expression	myeloid	Monocyte	adult	145
6661	GSE32719	Pang	Human bone marrow hematopoietic stem cells are increased in frequency and myeloid-biased with age.	hematopoietic multipotent progenitor	MHP	adult	27
6741	GSE56744	Banchereau	Transcriptional specialization of human dendritic cell subsets in response to microbial vaccines.	myeloid	myeloid	adult	88
6774	GSE43700	Teles	Type I interferon suppresses type II interferon-triggered human anti-mycobacterial responses.	myeloid	myeloid	adult	8
6787	GSE60448	Renoux	Identification of a Human Natural Killer Cell Lineage-Restricted Progenitor in Fetal and Adult Tissues.	lymphoid	NK	neonatal	4
6787	GSE60448	Renoux	Identification of a Human Natural Killer Cell Lineage-Restricted Progenitor in Fetal and Adult Tissues.	lymphoid	NKP	neonatal	1
6787	GSE60448	Renoux	Identification of a Human Natural Killer Cell Lineage-Restricted Progenitor in Fetal and Adult Tissues.	lymphoid progenitor	LP	neonatal	7
6787	GSE60448	Renoux	Identification of a Human Natural Killer Cell Lineage-Restricted Progenitor in Fetal and Adult Tissues.	lymphoid progenitor	NKP	neonatal	3
7002	E-TABM-34	Lindstedt	Gene Family Clustering Identifies Functionally Associated Subsets of Human In Vivo Blood and Tonsillar Dendritic Cells	myeloid	TRDC	adult	3
7002	E-TABM-34	Lindstedt	Gene Family Clustering Identifies Functionally Associated Subsets of Human In Vivo Blood and Tonsillar Dendritic Cells	myeloid	c-DC	adult	9
7002	E-TABM-34	Lindstedt	Gene Family Clustering Identifies Functionally Associated Subsets of Human In Vivo Blood and Tonsillar Dendritic Cells	myeloid	p-DC	adult	3
7003	GSE57671	Balan	Human XCR1+ Dendritic Cells Derived In Vitro from CD34 + Progenitors Closely Resemble Blood Dendritic Cells, Including their Adjuvant Responsiveness, Contrary to Monocyte-Derived Dendritic Cells	myeloid	myeloid	adult	17
7003	GSE57671	Balan	Human XCR1+ Dendritic Cells Derived In Vitro from CD34 + Progenitors Closely Resemble Blood Dendritic Cells, Including their Adjuvant Responsiveness, Contrary to Monocyte-Derived Dendritic Cells	myeloid	myeloid	neonatal	6
7021	GSE15811	Agerstam	Modeling the human 8p11-myeloproliferative syndrome in immunodeficient mice.	hematopoietic multipotent progenitor	MHP	neonatal	3
7079	GSE124350	Kurowska-Stolarska	Transcriptomic signature of human tissue macrophages	myeloid	TRM	adult	1
7079	GSE124350	Kurowska-Stolarska	Transcriptomic signature of human tissue macrophages	myeloid	myeloid	adult	32
7193	GSE97744	Douvaras	Directed Differentiation of Human Pluripotent Stem Cells to Microglia.	myeloid	Mo-Mac	adult	8
7193	GSE97744	Douvaras	Directed Differentiation of Human Pluripotent Stem Cells to Microglia.	myeloid	TRM	fetal	2
7268	GSE89189	Abud	iPSC-Derived Human Microglia-like Cells to Study Neurological Diseases.	myeloid	Monocyte	adult	9
7268	GSE89189	Abud	iPSC-Derived Human Microglia-like Cells to Study Neurological Diseases.	myeloid	c-DC	adult	3
7283	GSE76234	Notta	Distinct routes of lineage development reshape the human blood hierarchy across ontogeny	hematopoietic multipotent progenitor	MHP	neonatal	2
7284	GSE69239	Casero	Long non-coding RNA profiling of human lymphoid progenitors reveals transcriptional divergence of B cell and T cell lineages	hematopoietic multipotent progenitor	LP	adult	2
7284	GSE69239	Casero	Long non-coding RNA profiling of human lymphoid progenitors reveals transcriptional divergence of B cell and T cell lineages	hematopoietic multipotent progenitor	MHP	adult	2
7284	GSE69239	Casero	Long non-coding RNA profiling of human lymphoid progenitors reveals transcriptional divergence of B cell and T cell lineages	lymphoid	T Cell	adult	4
7284	GSE69239	Casero	Long non-coding RNA profiling of human lymphoid progenitors reveals transcriptional divergence of B cell and T cell lineages	lymphoid progenitor	CLP	adult	2
7284	GSE69239	Casero	Long non-coding RNA profiling of human lymphoid progenitors reveals transcriptional divergence of B cell and T cell lineages	lymphoid progenitor	LP	adult	8
7284	GSE69239	Casero	Long non-coding RNA profiling of human lymphoid progenitors reveals transcriptional divergence of B cell and T cell lineages	lymphoid progenitor	T Cell	adult	2
7288	GSE76737	Healy	MerTK Is a Functional Regulator of Myelin Phagocytosis by Human Myeloid Cells.	myeloid	Mo-Mac	adult	15
7288	GSE76737	Healy	MerTK Is a Functional Regulator of Myelin Phagocytosis by Human Myeloid Cells.	myeloid	TRM	adult	2
7288	GSE76737	Healy	MerTK Is a Functional Regulator of Myelin Phagocytosis by Human Myeloid Cells.	myeloid	myeloid	adult	13
7319	GSE65996	Xiao	Identification of the Common Origins of Osteoclasts, Macrophages, and Dendritic Cells in Human Hematopoiesis	myeloid progenitor	MHP	adult	6
7323	GSE106721	Reid	CXCL12/CXCR4 Signaling Enhances Human PSC-Derived Hematopoietic Progenitor Function and Overcomes Early In Vivo Transplantation Failure.	hematopoietic multipotent progenitor	MHP	adult	1
7323	GSE106721	Reid	CXCL12/CXCR4 Signaling Enhances Human PSC-Derived Hematopoietic Progenitor Function and Overcomes Early In Vivo Transplantation Failure.	hematopoietic multipotent progenitor	MHP	neonatal	2
7358	GSE107128	Thion	Microbiome Influences Prenatal and Adult Microglia in a Sex-Specific Manner	myeloid	TRM	fetal	10
7371	GSE99734	Tasnim	Generation of mature kupffer cells from human induced pluripotent stem cells.	myeloid	TRM	adult	3
7379	GSE95561	Monaco	RNA-Seq Signatures Normalized by mRNA Abundance Allow Absolute Deconvolution of Human Immune Cell Types	lymphoid	B Cell	adult	14
7379	GSE95561	Monaco	RNA-Seq Signatures Normalized by mRNA Abundance Allow Absolute Deconvolution of Human Immune Cell Types	lymphoid	NK	adult	3
7379	GSE95561	Monaco	RNA-Seq Signatures Normalized by mRNA Abundance Allow Absolute Deconvolution of Human Immune Cell Types	lymphoid	T Cell	adult	20
7379	GSE95561	Monaco	RNA-Seq Signatures Normalized by mRNA Abundance Allow Absolute Deconvolution of Human Immune Cell Types	lymphoid progenitor	B Cell	adult	4
7379	GSE95561	Monaco	RNA-Seq Signatures Normalized by mRNA Abundance Allow Absolute Deconvolution of Human Immune Cell Types	myeloid	p-DC	adult	4

## Sheet: non_blood_projection_data
Non-Blood Population Data - processed on Stemformatics
Stemformatics ID	Publication Title	Samples
2000	Disease-specific, neurosphere-derived cells as models for brain disorders	36
5004	Subfractionation of differentiating human embryonic stem cell populations allows the isolation of a mesodermal population enriched for intermediate mesoderm and putative renal progenitors.	12
5005	A Continuum of Cell States Spans Pluripotency and Lineage Commitment in Human Embryonic Stem Cells	12
5012	Modelling schizophrenia using human induced pluripotent stem cells	24
5013	Human Induced Pluripotent Stem Cells Free of Vector and Transgene Sequences	28
5016	Directed differentiation of human pluripotent stem cells into intestinal tissue in vitro	23
5018	A Nonviral Minicircle Vector for Deriving Human iPS Cells	18
5022	Waves of early transcriptional activation and pluripotency program initiation during human preimplantation development	4
5023	Human Induced Pluripotent Stem Cells Derived Under Feeder-Free Conditions Display Unique Cell Cycle and DNA Replication Gene Profiles	21
5024	Proliferation and pluripotency of human embryonic stem cells maintained on type I collagen	6
5025	Chromatin Structure and Gene Expression Programs of Human Embryonic and Induced Pluripotent Stem Cells	39
5027	A high-efficiency system for the generation and study of human induced pluripotent stem cells.	21
5028	Transcriptional signature and memory retention of human-induced pluripotent stem cells.	12
5029	Identification of microRNAs expressed highly in pancreatic islet-like cell clusters differentiated from human embryonic stem cells	3
5030	Target identification of microRNAs expressed highly in human embryonic stem cells.	3
5031	Identification of microRNAs regulated by activin A in human embryonic stem cells	6
5033	Induced pluripotent stem cells from a spinal muscular atrophy patient	10
5035	Dopamine neurons derived from human ES cells efficiently engraft in animal models of Parkinson's disease.	72
5036	Induced Pluripotent Stem Cells from Ataxia-Telangiectasia Recapitulate the Cellular Phenotype	33
5038	A model for neural development and treatment of Rett Syndrome using human induced pluripotent stem cells	21
5039	Mapping the first stages of mesoderm commitment during differentiation of human embryonic stem cells	6
5042	Integration-free induced pluripotent stem cells model genetic and neural developmental features of down syndrome etiology	51
6000	HNF4A is essential for specification of hepatic progenitors from human pluripotent stem cells.	3
6005	Large intergenic non-coding RNA-RoR modulates reprogramming of human induced pluripotent stem cells.	14
6006	Highly Efficient Generation of Human Hepatocyte-like Cells from Induced Pluripotent Stem Cells	12
6007	Generation of Isogenic Pluripotent Stem Cells Differing Exclusively at Two Early Onset Parkinson Point Mutations.	12
6008	Direct conversion of human fibroblasts to multilineage blood progenitors.	8
6033	Sphingosine-1-phosphate mediates transcriptional regulation of key targets associated with survival, proliferation, and pluripotency in human embryonic stem cells	7
6047	Coordination of sonic hedgehog and Wnt signaling determines ventral and dorsal telencephalic neuron types from human embryonic stem cells	3
6049	Identification and classification of chromosomal aberrations in human induced pluripotent stem cells	7
6051	Parkinson‚Äôs disease patient-derived induced pluripotent stem cells free of viral reprogramming factors	11
6052	Expression of microRNAs and their target mRNAs in human stem cell-derived cardiomyocyte clusters and in heart tissue	9
6053	Activin/Nodal signalling maintains pluripotency by controlling Nanog expression	3
6055	Targeting SOX17 in human embryonic stem cells creates unique strategies for isolating and analyzing developing endoderm	9
6056	Highly efficient reprogramming to pluripotency and directed differentiation of human cells with synthetic modified mRNA	28
6057	Identification of oxygen-sensitive transcriptional programs in human embryonic stem cells	5
6063	Transcriptional ontogeny of first trimester human fetal and placental mesenchymal stem cells: Gestational age versus niche	45
6064	Multipotent human stromal cells isolated from cord blood, term placenta and adult bone marrow show distinct differences in gene expression pattern	12
6065	A method for the selection of human embryonic stem cell sublines with high replating efficiency after single-cell dissociation.	9
6072	Variability in the generation of induced pluripotent stem cells,"importance for disease modelling"	29
6092	Evidence for premature aging due to oxidative stress in iPSCs from Cockayne syndrome (CSB)	24
6098	Perivascular human endometrial mesenchymal stem cells express pathways relevant to self-renewal, lineage specification, and functional phenotype.	5
6110	Identification of candidate surface antigens for non-invasive prenatal diagnosis by comparative global gene expression on human fetal mesenchymal stem cells.	9
6114	Identification of mesenchymal stem cell (MSC)-transcription factors by microarray and knockdown analyses, and signature molecule-marked MSC in bone marrow by immunohistochemistry.	9
6119	Gene expression profile of multipotent mesenchymal stromal cells: Identification of pathways common to TGFbeta3/BMP2-induced chondrogenesis.	6
6120	N-cadherin determines individual variations in the therapeutic efficacy of human umbilical cord blood-derived mesenchymal stem cells in a rat model of myocardial infarction.	12
6123	Mesenchymal stem cells regulate blood-brain barrier integrity through TIMP3 release after traumatic brain injury.	8
6145	Incomplete DNA methylation underlies a transcriptional memory of somatic cells in human iPS cells	18
6157	Modeling Alzheimer's Disease with iPSCs Reveals Stress Phenotypes Associated with Intracellular AŒ≤ and Differential Drug Responsiveness.	6
6161	Heterogeneity of pluripotent marker gene expression in colonies generated in human iPS cell induction culture.	10
6162	Reprogramming of human somatic cells to pluripotency with defined factors.	16
6166	Induced pluripotent stem cells and embryonic stem cells are distinguished by gene expression signatures.	6
6169	Identification of a specific reprogramming-associated epigenetic signature in human induced pluripotent stem cells.	16
6182	Identification of human embryonic stem cell surface markers by combined membrane-polysome translation state array analysis and immunotranscriptional profiling.	36
6184	Amnion-derived mesenchymal stromal cells show angiogenic properties but resist differentiation into mature endothelial cells.	3
6199	Pluripotent stem cells escape from senescence-associated DNA methylation changes	6
6203	CD146 expression in mesenchymal stem cells is associated with vascular smooth muscle commitment	12
6207	Mesenchymal stem cells in non-small cell lung cancer--different from others? Insights from comparative molecular and functional analyses.	10
6216	The transcriptional profile of mesenchymal stem cell populations in primary osteoporosis is distinct and shows overexpression of osteogenic inhibitors.	18
6222	Establishment of human trophoblast progenitor cell lines from the chorion.	3
6242	Reprogramming of T cells from human peripheral blood.	14
6253	A transient disruption of fibroblastic transcriptional regulatory network facilitates trans-differentiation	54
6254	Gene expression profiling of human mesenchymal stem cells for identification of novel markers in early- and late-stage cell culture.	30
6265	Gene expression profile of human iPS cell-derived mesoangioblasts (HIDEMs)	6
6280	Microgel Iron Oxide Nanoparticles for Tracking Human Fetal Mesenchymal Stem Cells Through Magnetic Resosnance Imaging	9
6284	The bone marrow-derived human mesenchymal stem cell: potential progenitor of the endometrial stromal fibroblast	8
6285	Fetal mesenchymal stromal cells differentiating towards chondrocytes acquire a gene expression profile resembling human growth plate cartilage.	1
6332	Human multipotent stromal cells undergo sharp transition from division to development in culture.	6
6334	Transdifferentiation of mesenchymal stem cells-derived adipogenic-differentiated cells into osteogenic- or chondrogenic-differentiated cells	12
6343	Epigenetic and in vivo comparison of diverse mesenchymal stromal cell sources reveals an endochonrdal signature for human hematopoietic niche formation	11
6345	TGF-beta1 does not induce senescence of multipotent mesenchymal stromal cells and has similar effects in early and late passages.	24
6362	Mouse liver repopulation with hepatocytes generated from human fibroblasts	2
6363	Vascular progenitors from cord blood-derived induced pluripotent stem cells possess augmented capacity for regenerating ischemic retinal vasculature.	14
6364	Genome-wide gene expression during osteogenic and myogenic differentiation from adipose- derived stem cells.	3
6393	Towards an advanced therapy medicinal product based on mesenchymal stromal cells isolated from the umbilical cord tissue: quality and safety data.	11
6395	Evidences of early senescence in multiple myeloma bone marrow mesenchymal stromal cells.	7
6413	Deficits in human trisomy 21 iPSCs and neurons	18
6414	Trisomy correction in Down syndrome induced pluripotent stem cells	8
6416	Expansion of Human Mesenchymal Stromal Cells from Fresh Bone Marrow in a 3D Scaffold-Based System under Direct Perfusion	10
6440	System-Wide Analysis Reveals a Complex Network of Tumor-Fibroblast Interactions Involved in Tumorigenicity.	43
6447	Epigenetic rejuvenation of mesenchymal stromal cells derived from induced pluripotent stem cells	8
6448	Matrix elasticity, replicative senescence and DNA methylation patterns of mesenchymal stem cells.	9
6449	Molecular pathways reflecting poor intrauterine growth are imprinted in Wharton‚Äôs jelly derived Mesenchymal Stem Cells	8
6452	Molecular pathways reflecting poor intrauterine growth are imprinted in Wharton‚Äôs jelly derived Mesenchymal Stem Cells	12
6453	Molecular pathways reflecting poor intrauterine growth are imprinted in Wharton‚Äôs jelly derived Mesenchymal Stem Cells	24
6454	Molecular pathways reflecting poor intrauterine growth are imprinted in Wharton‚Äôs jelly derived Mesenchymal Stem Cells	24
6468	A quantitative framework to evaluate modeling of cortical development by neural stem cells	85
6473	A role for pericytes as microenvironmental regulators of human skin tissue regeneration	8
6479	Interpreted gene expression of human dermal fibroblasts after adipo-, chondro- and osteogenic phenotype shifts	10
6480	Priming integrin alpha5 promotes human mesenchymal stromal cell osteoblast differentiation and osteogenesis	6
6499	Global transcriptional profiling reveals similarities and differences between human stem cell-derived cardiomyocyte clusters and heart tissue	9
6518	Gene expression patterns related to osteogenic differentiation of bone marrow-derived mesenchymal stem cells during ex vivo expansion.	19
6541	Mesenchymal Stromal Cells are Readily Recoverable from Lung Tissue, but not the Alveolar Space, in Healthy Humans.	36
6544	Properties and usefulness of aggregates of synovial mesenchymal stem cells as a source for cartilage regeneration	6
6545	Dual reporter MESP1 mCherry/w-NKX2-5 eGFP/w hESCs enable studying early human cardiac differentiation	9
6566	3D In vitro model of a functional epidermal permeability barrier from human embryonic stem cells and induced pluripotent stem cells	18
6597	Bone marrow skeletal stem/progenitor cell defects in dyskeratosis congenita and telomere biology disorders	9
6608	Modelling and rescuing neurodevelopmental defect of Down syndrome using induced pluripotent stem cells from monozygotic twins discordant for trisomy 21	7
6625	The Wnt5a Receptor, Receptor Tyrosine Kinase-Like Orphan Receptor 2, Is a Predictive Cell Surface Marker of Human Mesenchymal Stem Cells with an Enhanced Capacity for Chondrogenic Differentiation.	8
6639	CORTECON: A Temporal Transcriptome Analysis of In Vitro Human Cerebral Cortex Development From Human Embryonic Stem Cells	24
6644	Molecular profile of clonal strains of human skeletal stem/progenitor cells with different potencies	14
6730	FOXG1-Dependent Dysregulation of GABA/Glutamate Neuron Differentiation in Autism Spectrum Disorders	45
6735	Defining the three cell lineages of the human blastocyst by single-cell RNA-seq.	6
6747	Susceptibility to DNA damage as a molecular mechanism for non-syndromic cleft lip and palate.	13
6780	Efficient endoderm induction from human pluripotent stem cells by logically directing signals controlling lineage bifurcations	12
6783	Directed differentiation and functional maturation of cortical interneurons from human embryonic stem cells.	12
6792	A robust method to derive functional neural crest cells from human pluripotent stem cells	3
6794	Direct genesis of functional rodent and human schwann cells from skin mesenchymal precursors.	8
6795	Chemical conversion of human fibroblasts into functional Schwann cells.	3
6798	Long-term expandable SOX9+ chondrogenic ectomesenchymal cells from human pluripotent stem cells.	9
6855	Human iPSC-Derived Cerebellar Neurons from a Patient with Ataxia-Telangiectasia Reveal Disrupted Gene Regulatory Networks.	12
6868	Characterization of Epithelial Progenitors in Normal Human Palatine Tonsils and Their HPV16 E6/E7-Induced Perturbation	4
6869	Genome-wide analysis of differential gene expression in human embryonic stem cell-derived central nervous system, neural crest, and progenitor populations over time	31
6886	Large-scale transcriptional profiling and functional assays reveal important roles for Rho-GTPase signalling and SCL during haematopoietic differentiation of human embryonic stem cells	2
6896	Transcriptome Dynamics of Developing Photoreceptors in Three-Dimensional Retina Cultures Recapitulates Temporal Sequence of Human Cone and Rod Differentiation Revealing Cell Surface Markers and Gene Networks	8
6951	The Impact of APP on Alzheimer-like Pathogenesis and Gene Expression in Down Syndrome iPSC-Derived Neurons.	34
7017	Early cell fate decisions of human embryonic stem cells and mouse epiblast stem cells are controlled by the same signalling pathways	10
7045	Derivation of novel human ground state naive pluripotent stem cells.	12
7046	Induction of a human pluripotent state with distinct regulatory circuitry that resembles preimplantation epiblast.	6
7061	DIGIT Is a Conserved Long Noncoding RNA that Regulates GSC Expression to Control Definitive Endoderm Differentiation of Embryonic Stem Cells.	6
7062	Efficient derivation of microglia-like cells from human pluripotent stem cells.	4
7084	Expression of Desmoglein 2, Desmocollin 3 and Plakophilin 2 in Placenta and Bone Marrow-Derived Mesenchymal Stromal Cells	25
7091	Generation of stem cell-based bioartificial anterior cruciate ligament (ACL) grafts for effective ACL rupture repair.	21
7114	Generation of human induced pluripotent stem cells in defined, feeder-free conditions	10
7120	Identification of Pathways Mediating Growth Differentiation Factor5-Induced Tenogenic Differentiation in Human Bone Marrow Stromal Cells	18
7124	Molecular Criteria for Defining the Naive Human Pluripotent State	2
7159	Disease Model of GATA4 Mutation Reveals Transcription Factor Cooperativity in Human Cardiogenesis.	13
7171	Human AML-iPSCs Reacquire Leukemic Properties after Differentiation and Model Clonal Variation of Disease.	13
7173	Molecular alterations in bone marrow mesenchymal stromal cells derived from acute myeloid leukemia patients.	23
7188	Hedgehog Signaling Overcomes an EZH2-Dependent Epigenetic Barrier to Promote Cholangiocyte Expansion.	6
7237	Recapitulation of premature ageing with iPSCs from Hutchinson-Gilford progeria syndrome.	8
7239	Human embryonic stem cells do not change their X-inactivation status during differentiation	11
7254	HipSci Project: Common genetic variation drives molecular heterogeneity in human iPSCs	67
7264	Functional Analysis and Transcriptomic Profiling of iPSC-Derived Macrophages and Their Application in Modeling Mendelian Disease	6
7271	Comparative transcriptomic analysis of cultivated limbal epithelium and donor corneal tissue reveals altered wound healing gene expression.	9
7275	Human definitive hematopoietic specification from pluripotent stem cells is regulated by mesodermal expression of CDX4.	12
7277	Differentiation of human and murine induced pluripotent stem cells to microglia-like cells	6
7326	Conversion of Human Gastric Epithelial Cells to Multipotent Endodermal Progenitors using Defined Small Molecules.	13
7336	Lineage-Specific Differentiation Is Influenced by State of Human Pluripotency	18
7339	Lineage-Specific Differentiation Is Influenced by State of Human Pluripotency	8

## Sheet: external Single Cell dataset
Single Cell Data - Externally Processed
PMID	Author	Title
30827681	van Galen (2019)	Single-cell RNA-seq reveals AML hierarchies relevant to disease progression and immunity
