# Supplementary material for: A simple, scalable approach to building a cross-platform transcriptome atlas
Source: PLoS Comput Biol. 2020 Sep 28;16(9):e1008219. doi: 10.1371/journal.pcbi.1008219 (PMC7544119; doi:10.1371/journal.pcbi.1008219)
Supplement: S3 Table — Most stable number of clusters, the median H index, and their maximum/minimum H index as the superscript/subscript. (XLSX) [file pcbi.1008219.s009.xlsx]

## Sheet: Sheet1
All Blood
		K Means			Agglomerative
	N Clusters	Median	Max	Min	Median	Max	Min
	3	0.73	0.74	0.53	0.74	0.78	0.63
	4	0.83	0.88	0.75	0.75	0.9	0.63
	5	0.88	0.93	0.79	0.88	0.93	0.66
	6	0.91	0.95	0.88	0.9	0.95	0.81
	7	0.9	0.95	0.85	0.85	0.93	0.77
	8	0.83	0.93	0.47	0.82	0.93	0.68
	9	0.83	0.93	0.7	0.8	0.93	0.68
	10	0.81	0.93	0.75	0.79	0.93	0.73
Myeloid
		K Means			Agglomerative
	N Clusters	Median	Max	Min	Median	Max	Min
	3	0.82	0.85	0.82	0.67	0.69	0.54
	4	0.91	0.92	0.9	0.78	0.92	0.67
	5	0.92	0.93	0.89	0.92	0.94	0.87
	6	0.91	0.93	0.86	0.88	0.94	0.68
	7	0.87	0.93	0.87	0.84	0.94	0.69
	8	0.86	0.94	0.72	0.79	0.94	0.64
	9	0.83	0.94	0.56	0.78	0.92	0.34
	10	0.75	0.9	0.6	0.68	0.88	0.3
Lymphoid
		K Means			Agglomerative
	N Clusters	Median	Max	Min	Median	Max	Min
	3	0.63	0.76	0.61	0.68	0.75	0.68
	4	0.79	0.84	0.75	0.75	0.84	0.69
	5	0.79	0.79	0.63	0.73	0.79	0.47
	6	0.74	0.84	0.63	0.71	0.79	0.54
	7	0.68	0.84	0.63	0.63	0.82	0.41
	8	0.66	0.84	0.63	0.63	0.82	0.47
	9	0.66	0.84	0.35	0.61	0.79	0.47
	10	0.61	0.79	0.37	0.58	0.79	0.46
