# Supplementary material for: A simple, scalable approach to building a cross-platform transcriptome atlas
Source: PLoS Comput Biol. 2020 Sep 28;16(9):e1008219. doi: 10.1371/journal.pcbi.1008219 (PMC7544119; doi:10.1371/journal.pcbi.1008219)
Supplement: S4 Table — Most stable number of clusters, the median H index, and their maximum/minimum H index as the superscript/subscript. (XLSX) [file pcbi.1008219.s010.xlsx]

## Sheet: Sheet1
All Blood
		K Means			Agglomerative
	N Clusters	Median	Max	Min	Median	Max	Min
	3	0.59	0.82	0.59	0.71	0.86	0.71
	4	0.89	0.92	0.82	0.85	0.89	0.66
	5	0.92	0.98	0.88	0.9	0.98	0.77
	6	0.97	0.99	0.92	0.96	0.99	0.88
	7	0.96	0.99	0.88	0.9	0.99	0.76
	8	0.82	0.99	0.5	0.8	0.99	0.46
	9	0.82	0.99	0.51	0.74	0.99	0.55
	10	0.85	0.98	0.76	0.79	0.98	0.53
Myeloid
		K Means			Agglomerative
	N Clusters	Median	Max	Min	Median	Max	Min
	3	0.86	0.88	0.77	0.56	0.86	0.48
	4	0.94	0.96	0.91	0.9	0.98	0.8
	5	0.97	0.99	0.92	0.96	0.99	0.88
	6	0.94	0.99	0.88	0.89	0.99	0.74
	7	0.87	0.99	0.84	0.81	0.98	0.71
	8	0.83	0.95	0.59	0.82	0.94	0.54
	9	0.78	0.96	0.57	0.72	0.96	0.47
	10	0.78	0.97	0.6	0.67	0.96	0.49
Lymphoid
		K Means			Agglomerative
	N Clusters	Median	Max	Min	Median	Max	Min
	3	0.5	0.91	0.47	0.56	0.9	0.55
	4	0.86	0.86	0.84	0.84	0.9	0.75
	5	0.76	0.89	0.58	0.74	0.91	0.6
	6	0.75	0.92	0.65	0.7	0.93	0.65
	7	0.76	0.95	0.5	0.72	0.95	0.5
	8	0.7	0.96	0.54	0.65	0.95	0.58
	9	0.65	0.94	0.5	0.63	0.95	0.38
	10	0.63	0.91	0.51	0.64	0.93	0.45
